# Supplementary material for: Neonatal Health Following IVF: Own Versus Donor Material in Singleton and Multiple Pregnancies
Source: Life (Basel). 2025 Apr 1;15(4):578. doi: 10.3390/life15040578 (PMC12029059; doi:10.3390/life15040578)
Supplement: Supplementary file 1 [file life-15-00578-s001.zip]

Archive with 6 entries (6 files):
- Table S1. Congenital malformations (detailed).pdf
- Table S2. Days of ventilation and hospital stay.pdf
- Table S3. Kendall's Tau correlations.pdf
- Table S4. Mann-Whitney U test assumption checks.pdf
- Table S5. Male vs female as a covariate.pdf
- Table S6. Weight percentiles - statistical analysis.pdf
